# Supplementary material for: Quantitative intra-Golgi transport and organization data suggest the stable compartment nature of the Golgi
Source: eLife. 2025 Jul 8;13:RP98582. doi: 10.7554/eLife.98582 (PMC12237403; doi:10.7554/eLife.98582)
Supplement: Figure 6—source code 1. — The algorithm used in Figure 6G and H to calculate the axial position Xc of a Golgi protein with side views. [file elife-98582-fig6-code1.zip]

Archive with 1 entries (1 files):
- eLife-VOR-RA-2024-98582/Figure 6 Source Code 1_clean.ijm
